# Supplementary material for: O2-Generated Electrical and Mechanical Properties of Polyphenol-Mediated Hydrogel Sensor
Source: Gels. 2025 Jul 22;11(8):566. doi: 10.3390/gels11080566 (PMC12385903; doi:10.3390/gels11080566)
Supplement: Supplementary file 1 [file gels-11-00566-s001.zip]

Archive with 1 entries (1 files):
- gels-3736083-supplementary.pdf
